# Supplementary material for: Nutritional Challenges in Older Cancer Patients: A Narrative Review of Assessment Tools and Management Strategies
Source: Nutrients. 2025 Sep 11;17(18):2928. doi: 10.3390/nu17182928 (PMC12473124; doi:10.3390/nu17182928)
Supplement: Supplementary file 1 [file nutrients-17-02928-s001.zip]

Archive with 1 entries (1 files):
- nutrients-3827828-supplementary.pdf
